# Supplementary material for: A Novel and Highly Selective Epidermal Growth Factor Receptor Inhibitor, SMUZ106, for the Treatment of Glioblastoma
Source: Pharmaceutics. 2023 May 15;15(5):1501. doi: 10.3390/pharmaceutics15051501 (PMC10220892; doi:10.3390/pharmaceutics15051501)
Supplement: Supplementary file 1 [file pharmaceutics-15-01501-s001.zip]

Archive with 1 entries (1 files):
- pharmaceutics-2339863-supplementary.pdf
